# Supplementary material for: The Role of Intraventricular Hemorrhage in Traumatic Brain Injury: A Novel Scoring System
Source: J Clin Med. 2022 Apr 11;11(8):2127. doi: 10.3390/jcm11082127 (PMC9028147; doi:10.3390/jcm11082127)
Supplement: Supplementary file 1 [file jcm-11-02127-s001.zip]

Archive with 5 entries (5 files):
- Supplementary Figure S1.tif
- Supplementary Table S1.pdf
- Supplementary Table S2.pdf
- Supplementary Table S3.pdf
- Supplementary Table S4.pdf
